# Supplementary material for: Digital phenotyping of depression during pregnancy using self-report data
Source: J Affect Disord. Author manuscript; Available in PMC 2024 Nov 17. (PMC11569620; doi:10.1016/j.jad.2024.08.029)
Supplement: Supplementary Material [file NIHMS2034961-supplement-Supplementary_Material.zip]

Archive with 4 entries (4 files):
- 1-s2.0-S0165032724012229-mmc3.docx
- 1-s2.0-S0165032724012229-mmc1.pdf
- 1-s2.0-S0165032724012229-mmc4.docx
- 1-s2.0-S0165032724012229-mmc2.docx
